# Supplementary material for: Dual-Band Electrochromic Poly(Amide-Imide)s with Redox-Stable N,N,N’,N’-Tetraphenyl-1,4-Phenylenediamine Segments
Source: Polymers (Basel). 2026 Jan 3;18(1):139. doi: 10.3390/polym18010139 (PMC12787878; doi:10.3390/polym18010139)
Supplement: Supplementary file 1 [file polymers-18-00139-s001.zip]

Archive with 1 entries (1 files):
- polymers-4048314-supplementary.pdf
